# Supplementary material for: Active diffusion in oocytes nonspecifically centers large objects during prophase I and meiosis I
Source: J Cell Biol. 2020 Jan 17;219(3):e201908195. doi: 10.1083/jcb.201908195 (PMC7054987; doi:10.1083/jcb.201908195)
Supplement: Table S1 — displays the parameters used for 3D simulations. [file JCB_201908195_TableS1.xlsx]

## Sheet: Feuil1
Parameter name	Value	Comment/Reference
Simulation
Cell radius	35 µm	From Almonacid et al., 2015; Schuh, 2011
Time step dt	0.001 min	Taken small to avoid numerical errors
Final time	1000 min	Long enough for the nucleus to be centered (Almonacid et al., 2015)
Nucleus
Mean radius	12.5 µm	From Almonacid et al., 2015
Motility	0	To test only the effect of the activity gradient
Vesicle-Nucleus repulsion Cr	600	Empirical value, chosen for effective repulsion
Cortex-Nucleus repulsion Cc	600	Empirical value, taken equal to Cr
Actin-Positive vesicles
Mean radius	0.5 µm	Measured in Almonacid et al., 2015; Holubcová et al., 2013; Schuh, 2011
Number	500	Measured in Almonacid et al., 2015; Holubcová et al., 2013; Schuh, 2011
Motility	2	Instantaneous velocity of Brownian motion normalized by the viscosity of the medium. Chosen such that the mean vesicle velocity is around 13 µm.min-1 (Almonacid et al., 2015; Schuh, 2011)
Persistence gradient coefficient τ0	0.001 min	Chosen to obtain comparable velocity gradient to Almonacid et al., 2015
Persistence gradient slope τr	0.25 µm⁻¹	Chosen to obtain comparable velocity gradient to Almonacid et al., 2015
Vesicle-vesicle repulsion Cr	400	Empirical value, chosen for effective repulsion
Cortex-vesicle repulsion Cc	400	Empirical value, taken equal to Cr
